# Supplementary material for: Data on volatile compounds in fermented materials used for salmon fish sauce production
Source: Data Brief. 2017 Nov 7;16:154–6. doi: 10.1016/j.dib.2017.11.007 (PMC5848111; doi:10.1016/j.dib.2017.11.007)
Supplement: Supplementary file 2 — Supplementary material [file mmc2.xlsx]

## Sheet: Data
		A				B				C				D				E				F				G				H				I				J
		Fermentation period (month)
Retention tiome (min)	Compounds	0	1	2	3	0	1	2	3	0	1	2	3	0	1	2	3	0	1	2	3	0	1	2	3	0	1	2	3	0	1	2	3	0	1	2	3	0	1	2	3
1.847	TRIMETHYLAMINE HYDROCHLORIDE	n.d.	n.d.	n.d.	n.d.	n.d.	n.d.	1.431	n.d.	n.d.	n.d.	n.d.	n.d.	n.d.	n.d.	n.d.	n.d.	n.d.	n.d.	n.d.	n.d.	n.d.	n.d.	n.d.	n.d.	n.d.	n.d.	n.d.	n.d.	n.d.	n.d.	n.d.	n.d.	n.d.	n.d.	n.d.	n.d.	n.d.	n.d.	n.d.	n.d.
1.879	Hexane	7.489	n.d.	n.d.	n.d.	13.207	n.d.	n.d.	n.d.	n.d.	n.d.	n.d.	n.d.	n.d.	n.d.	n.d.	n.d.	22.643	10.176	8.061	n.d.	6.621	n.d.	n.d.	n.d.	n.d.	7.752	n.d.	n.d.	n.d.	3.856	n.d.	n.d.	n.d.	n.d.	n.d.	n.d.	17.834	n.d.	n.d.	n.d.
2.184	Propionaldehyde	5.766	n.d.	n.d.	n.d.	3.937	3.873	n.d.	n.d.	6.153	n.d.	n.d.	n.d.	3.892	3.295	0.704	n.d.	6.296	5.502	5.551	n.d.	5.181	n.d.	5.75	n.d.	6.958	6.895	n.d.	n.d.	6.209	n.d.	n.d.	4.142	4.142	n.d.	n.d.	n.d.	1.61	n.d.	n.d.	n.d.
2.295	Hexamethylcyclotrisiloxane	n.d.	n.d.	0.791	n.d.	n.d.	n.d.	n.d.	n.d.	n.d.	n.d.	n.d.	n.d.	n.d.	n.d.	n.d.	n.d.	n.d.	n.d.	n.d.	n.d.	4.197	n.d.	n.d.	n.d.	n.d.	n.d.	n.d.	n.d.	n.d.	n.d.	n.d.	4.836	4.836	4.222	n.d.	n.d.	0.872	5.336	n.d.	n.d.
2.513	Butyraldehyde	2.536	3.735	0.518	n.d.	0.672	0.948	n.d.	n.d.	4.158	1.183	0.897	n.d.	0.803	n.d.	n.d.	n.d.	1.383	0.845	2.148	n.d.	2.405	0.774	1.527	n.d.	3.364	2.611	2.024	n.d.	1.833	0.49	n.d.	4.633	4.633	8.461	3.972	n.d.	0.743	3.813	n.d.	n.d.
2.747	Isovaleraldehyde	3.868	6.76	n.d.	n.d.	n.d.	7.523	7.339	n.d.	3.364	4.701	n.d.	n.d.	2.681	n.d.	n.d.	n.d.	2.881	5.521	6.29	n.d.	5.398	8.703	n.d.	n.d.	3.618	n.d.	7.006	n.d.	n.d.	n.d.	n.d.	n.d.	n.d.	n.d.	n.d.	n.d.	n.d.	n.d.	7.857	n.d.
2.824	Etanol	n.d.	n.d.	n.d.	n.d.	11.163	n.d.	7.011	n.d.	n.d.	n.d.	n.d.	n.d.	9.196	n.d.	n.d.	n.d.	1.687	n.d.	n.d.	n.d.	9.589	n.d.	n.d.	n.d.	2.396	n.d.	n.d.	n.d.	n.d.	n.d.	n.d.	n.d.	n.d.	n.d.	n.d.	n.d.	14.66	n.d.	n.d.	n.d.
2.94	Benzene	1.402	n.d.	n.d.	n.d.	n.d.	n.d.	n.d.	n.d.	n.d.	n.d.	n.d.	n.d.	n.d.	n.d.	n.d.	n.d.	n.d.	n.d.	n.d.	n.d.	n.d.	n.d.	n.d.	n.d.	n.d.	n.d.	n.d.	n.d.	n.d.	n.d.	n.d.	n.d.	n.d.	n.d.	n.d.	n.d.	n.d.	n.d.	n.d.	n.d.
2.982	2-Ethylfuran	2.297	3.885	2.14	n.d.	2.04	1.555	4.779	n.d.	1.884	1.741	n.d.	4.323	1.833	2.49	3.886	n.d.	1.486	2.406	6.746	n.d.	4.442	4.754	8.134	n.d.	2.414	4.25	8.458	n.d.	4.861	8.313	n.d.	2.163	2.163	2.976	4.451	n.d.	0.768	2.648	6.268	n.d.
3.207	Valeraldehyde	n.d.	4.514	n.d.	n.d.	3.342	3.138	3.125	n.d.	6.281	7.719	n.d.	n.d.	n.d.	5.599	5.413	n.d.	n.d.	n.d.	4.305	n.d.	n.d.	2.553	n.d.	n.d.	4.914	5.917	6.677	n.d.	n.d.	5.14	n.d.	7.965	7.965	10.357	8.178	n.d.	n.d.	n.d.	n.d.	n.d.
3.335	Decane	n.d.	n.d.	n.d.	n.d.	n.d.	n.d.	n.d.	n.d.	n.d.	n.d.	n.d.	n.d.	n.d.	n.d.	n.d.	n.d.	n.d.	n.d.	n.d.	n.d.	n.d.	n.d.	n.d.	n.d.	n.d.	n.d.	1.43	n.d.	n.d.	n.d.	n.d.	n.d.	n.d.	n.d.	n.d.	n.d.	n.d.	n.d.	n.d.	n.d.
3.559	Chloroform	1.302	3.116	1.452	n.d.	0.6	1.736	1.48	n.d.	n.d.	0.995	1.617	n.d.	0.261	0.776	1.392	n.d.	n.d.	1.139	1.479	n.d.	n.d.	0.569	1.271	n.d.	n.d.	0.802	1.706	10.316	0.549	1.382	9.981	n.d.	n.d.	2.376	4.534	10.452	1.425	0.893	0.693	7.221
3.74	1-Propanol	n.d.	n.d.	n.d.	n.d.	n.d.	1.309	0.813	n.d.	n.d.	n.d.	n.d.	n.d.	n.d.	n.d.	n.d.	n.d.	n.d.	n.d.	n.d.	n.d.	2.045	n.d.	n.d.	n.d.	n.d.	n.d.	n.d.	n.d.	n.d.	n.d.	n.d.	n.d.	n.d.	n.d.	n.d.	n.d.	n.d.	n.d.	n.d.	n.d.
3.84	Toluene	n.d.	0.868	n.d.	n.d.	n.d.	0.63	n.d.	n.d.	n.d.	n.d.	n.d.	n.d.	n.d.	0.542	n.d.	n.d.	n.d.	0.961	n.d.	n.d.	n.d.	n.d.	n.d.	n.d.	n.d.	n.d.	n.d.	n.d.	n.d.	n.d.	n.d.	n.d.	n.d.	0.274	0.532	n.d.	0.454	0.332	n.d.	n.d.
4.25	DMDS	n.d.	n.d.	n.d.	n.d.	n.d.	n.d.	n.d.	n.d.	n.d.	n.d.	n.d.	n.d.	n.d.	n.d.	n.d.	n.d.	n.d.	n.d.	n.d.	n.d.	n.d.	n.d.	n.d.	n.d.	n.d.	n.d.	n.d.	n.d.	n.d.	0.412	n.d.	n.d.	n.d.	0.237	n.d.	n.d.	n.d.	0.223	0.403	n.d.
4.32	Caproaldehyde	2.337	3.319	2.01	n.d.	5.558	5.011	3.492	n.d.	5.401	5.33	3.874	n.d.	3.337	5.834	6.308	n.d.	4.779	5.136	2.496	n.d.	5.358	6.948	4.42	n.d.	6.569	5.824	3.684	n.d.	6.865	5.998	n.d.	1.836	1.836	0.589	0.983	n.d.	2.242	1.039	0.975	n.d.
4.414	2-Methyl-1-propanol	n.d.	n.d.	n.d.	n.d.	n.d.	n.d.	n.d.	n.d.	n.d.	n.d.	n.d.	n.d.	n.d.	n.d.	n.d.	n.d.	n.d.	n.d.	n.d.	n.d.	n.d.	n.d.	n.d.	n.d.	n.d.	n.d.	n.d.	n.d.	n.d.	n.d.	n.d.	n.d.	n.d.	n.d.	n.d.	n.d.	0.483	n.d.	n.d.	n.d.
4.543	Tiglic aldehyde	0.139	n.d.	n.d.	n.d.	n.d.	n.d.	n.d.	n.d.	n.d.	n.d.	n.d.	n.d.	0.572	n.d.	n.d.	n.d.	n.d.	n.d.	n.d.	n.d.	0.755	n.d.	0.333	n.d.	0.557	0.467	n.d.	n.d.	n.d.	0.346	n.d.	0.499	0.499	n.d.	n.d.	n.d.	n.d.	n.d.	n.d.	n.d.
4.544	TRANS-2-METHYL-2-BUTENAL	n.d.	n.d.	n.d.	n.d.	0.593	0.492	n.d.	n.d.	n.d.	n.d.	n.d.	n.d.	n.d.	n.d.	n.d.	n.d.	n.d.	n.d.	n.d.	n.d.	n.d.	1.132	n.d.	n.d.	n.d.	n.d.	n.d.	n.d.	0.481	n.d.	n.d.	n.d.	n.d.	n.d.	n.d.	n.d.	n.d.	n.d.	n.d.	n.d.
4.981	Decamethylcyclopentasiloxane	0.604	0.603	6.434	n.d.	1.009	1.589	4.283	1.571	0.603	1.192	1.198	n.d.	n.d.	2.034	4.191	n.d.	1.688	n.d.	0.221	n.d.	n.d.	1.706	1.394	n.d.	n.d.	0.407	0.546	n.d.	0.736	1.158	n.d.	1.888	1.888	5.487	0.892	n.d.	0.508	3.087	2.518	1.029
5.011	1-Methoxy-2-propanol	n.d.	n.d.	n.d.	n.d.	n.d.	n.d.	n.d.	n.d.	n.d.	n.d.	n.d.	n.d.	n.d.	n.d.	n.d.	n.d.	n.d.	n.d.	n.d.	n.d.	n.d.	n.d.	n.d.	n.d.	n.d.	n.d.	n.d.	n.d.	n.d.	n.d.	n.d.	n.d.	n.d.	n.d.	n.d.	n.d.	n.d.	n.d.	n.d.	n.d.
5.057	trans-2-Pentenal	n.d.	0.587	n.d.	n.d.	n.d.	1.516	n.d.	n.d.	n.d.	n.d.	n.d.	n.d.	1.258	n.d.	n.d.	n.d.	n.d.	n.d.	n.d.	n.d.	0.692	n.d.	n.d.	n.d.	n.d.	n.d.	n.d.	n.d.	n.d.	n.d.	n.d.	n.d.	n.d.	n.d.	n.d.	n.d.	n.d.	n.d.	n.d.	n.d.
5.235	1-Butanol	n.d.	n.d.	n.d.	n.d.	n.d.	n.d.	n.d.	n.d.	n.d.	n.d.	n.d.	n.d.	n.d.	n.d.	n.d.	n.d.	n.d.	n.d.	n.d.	n.d.	n.d.	n.d.	n.d.	n.d.	n.d.	n.d.	n.d.	n.d.	n.d.	n.d.	n.d.	n.d.	n.d.	n.d.	n.d.	n.d.	n.d.	0.402	0.099	n.d.
5.245	1,2-Dimethylbenzene	0.268	n.d.	n.d.	n.d.	n.d.	n.d.	n.d.	n.d.	n.d.	n.d.	n.d.	n.d.	n.d.	n.d.	n.d.	n.d.	n.d.	n.d.	n.d.	n.d.	n.d.	n.d.	n.d.	n.d.	n.d.	n.d.	n.d.	n.d.	n.d.	n.d.	n.d.	n.d.	n.d.	n.d.	n.d.	n.d.	n.d.	n.d.	n.d.	n.d.
5.476	1-Penten-3-ol	n.d.	n.d.	n.d.	n.d.	n.d.	16.326	n.d.	n.d.	n.d.	15.171	n.d.	n.d.	10.873	13.537	n.d.	n.d.	20.043	n.d.	n.d.	n.d.	13.096	n.d.	n.d.	n.d.	18.573	13.977	n.d.	n.d.	n.d.	n.d.	n.d.	n.d.	n.d.	n.d.	n.d.	n.d.	n.d.	n.d.	n.d.	n.d.
5.547	2-ETHYL-BUT-2-ENAL	n.d.	n.d.	n.d.	n.d.	n.d.	n.d.	n.d.	n.d.	n.d.	n.d.	n.d.	n.d.	n.d.	n.d.	n.d.	n.d.	n.d.	n.d.	n.d.	n.d.	n.d.	n.d.	n.d.	n.d.	1.143	n.d.	n.d.	n.d.	n.d.	n.d.	n.d.	n.d.	n.d.	n.d.	n.d.	n.d.	n.d.	n.d.	n.d.	n.d.
5.55	2-Methyl-2-pentenal	n.d.	n.d.	n.d.	n.d.	n.d.	n.d.	n.d.	n.d.	n.d.	n.d.	n.d.	n.d.	n.d.	n.d.	n.d.	n.d.	n.d.	1.195	0.858	n.d.	0.756	1.696	0.659	n.d.	n.d.	1.023	n.d.	n.d.	1.018	0.521	n.d.	n.d.	n.d.	n.d.	n.d.	n.d.	n.d.	n.d.	n.d.	n.d.
5.551	2-ETHYLCROTONALDEHYDE	n.d.	n.d.	n.d.	n.d.	n.d.	n.d.	n.d.	n.d.	n.d.	n.d.	n.d.	n.d.	n.d.	n.d.	n.d.	n.d.	1.164	n.d.	n.d.	n.d.	n.d.	n.d.	n.d.	n.d.	n.d.	n.d.	n.d.	n.d.	n.d.	n.d.	n.d.	n.d.	n.d.	n.d.	n.d.	n.d.	n.d.	n.d.	n.d.	n.d.
5.976	Heptaldehyde	1.077	1.307	0.85	n.d.	1.966	1.574	1.271	n.d.	1.415	1.893	1.637	n.d.	1.052	1.689	1.801	n.d.	1.788	2.226	1.617	n.d.	1.751	1.994	1.93	n.d.	2.083	1.928	2.051	n.d.	1.916	2.514	n.d.	0.474	0.474	n.d.	n.d.	n.d.	0.772	0.357	n.d.	n.d.
6.261	(+)-Dipentene	0.171	n.d.	n.d.	n.d.	n.d.	n.d.	n.d.	n.d.	n.d.	n.d.	n.d.	n.d.	n.d.	n.d.	n.d.	n.d.	n.d.	n.d.	0.513	n.d.	n.d.	n.d.	n.d.	n.d.	n.d.	n.d.	n.d.	n.d.	n.d.	n.d.	n.d.	n.d.	n.d.	n.d.	n.d.	n.d.	n.d.	n.d.	n.d.	n.d.
6.363	3-Methyl-1-butanol	n.d.	n.d.	n.d.	n.d.	1.101	2.706	n.d.	n.d.	n.d.	n.d.	n.d.	n.d.	0.957	1.847	1.025	n.d.	n.d.	n.d.	n.d.	n.d.	1.014	2.533	1.039	n.d.	n.d.	n.d.	n.d.	n.d.	0.657	0.43	n.d.	n.d.	n.d.	n.d.	n.d.	n.d.	1.652	0.874	1.487	n.d.
6.634	hex-2-enal	0.324	0.79	n.d.	n.d.	0.678	1.554	0.851	n.d.	0.761	1.583	0.997	n.d.	n.d.	1.585	1.574	n.d.	1.013	n.d.	n.d.	n.d.	0.643	1.232	0.863	n.d.	1.311	1.169	n.d.	n.d.	1.239	0.797	n.d.	n.d.	n.d.	n.d.	n.d.	n.d.	0.946	n.d.	n.d.	n.d.
6.754	TRANS-2-HEXENAL	n.d.	n.d.	0.689	n.d.	n.d.	n.d.	0.851	n.d.	n.d.	n.d.	n.d.	n.d.	n.d.	n.d.	n.d.	n.d.	n.d.	0.979	0.333	n.d.	n.d.	n.d.	n.d.	n.d.	n.d.	n.d.	0.59	n.d.	n.d.	n.d.	n.d.	n.d.	n.d.	n.d.	n.d.	n.d.	n.d.	n.d.	n.d.	n.d.
6.99	6-METHYL-2-HEPTANONE	0.125	n.d.	n.d.	n.d.	n.d.	n.d.	n.d.	n.d.	n.d.	n.d.	n.d.	n.d.	n.d.	n.d.	n.d.	n.d.	n.d.	n.d.	n.d.	n.d.	n.d.	n.d.	n.d.	n.d.	n.d.	n.d.	n.d.	n.d.	n.d.	n.d.	n.d.	n.d.	n.d.	n.d.	n.d.	n.d.	n.d.	n.d.	n.d.	n.d.
7.017	2-Pentylfuran	n.d.	n.d.	n.d.	n.d.	n.d.	n.d.	n.d.	n.d.	n.d.	n.d.	n.d.	n.d.	n.d.	n.d.	n.d.	n.d.	n.d.	n.d.	n.d.	n.d.	n.d.	n.d.	n.d.	n.d.	n.d.	n.d.	n.d.	n.d.	n.d.	n.d.	n.d.	n.d.	n.d.	n.d.	n.d.	n.d.	n.d.	n.d.	n.d.	0.523
7.049	TRANS-4-HEPTENAL	n.d.	n.d.	n.d.	n.d.	n.d.	n.d.	n.d.	n.d.	n.d.	n.d.	n.d.	n.d.	n.d.	n.d.	n.d.	n.d.	1.266	n.d.	n.d.	n.d.	n.d.	n.d.	n.d.	n.d.	n.d.	n.d.	n.d.	n.d.	n.d.	n.d.	n.d.	n.d.	n.d.	n.d.	n.d.	n.d.	n.d.	n.d.	n.d.	n.d.
7.058	CIS-4-HEPTENAL	n.d.	1.514	n.d.	n.d.	n.d.	n.d.	0.696	n.d.	1.112	1.967	n.d.	n.d.	n.d.	1.5	1.293	n.d.	n.d.	n.d.	n.d.	n.d.	n.d.	1.273	n.d.	n.d.	n.d.	n.d.	n.d.	n.d.	0.866	n.d.	n.d.	n.d.	n.d.	n.d.	n.d.	n.d.	1.449	n.d.	n.d.	n.d.
7.217	1-Pentanol	0.631	n.d.	n.d.	n.d.	0.955	n.d.	0.852	n.d.	1.564	1.834	2.286	3.07	1.909	2.016	1.866	2.505	n.d.	0.936	n.d.	n.d.	0.846	1.396	0.99	n.d.	1.102	1.089	0.985	n.d.	1.182	1.588	n.d.	2.142	2.142	1.107	1.69	n.d.	2.724	3.984	4.528	1.672
7.483	Styrene	n.d.	n.d.	n.d.	n.d.	n.d.	n.d.	n.d.	n.d.	n.d.	n.d.	n.d.	n.d.	n.d.	n.d.	n.d.	n.d.	n.d.	n.d.	n.d.	n.d.	n.d.	n.d.	n.d.	1.164	n.d.	n.d.	n.d.	n.d.	n.d.	n.d.	n.d.	n.d.	n.d.	n.d.	n.d.	n.d.	n.d.	n.d.	n.d.	n.d.
8.056	Octanal	0.539	0.736	n.d.	n.d.	1.079	0.737	0.53	n.d.	n.d.	n.d.	n.d.	n.d.	0.58	n.d.	0.755	n.d.	n.d.	n.d.	n.d.	n.d.	1.173	n.d.	0.955	n.d.	1.273	0.954	n.d.	n.d.	1.016	1.092	n.d.	n.d.	n.d.	n.d.	n.d.	n.d.	n.d.	n.d.	n.d.	n.d.
8.318	Cis-2-(2-pentenyl)furan	n.d.	n.d.	n.d.	n.d.	n.d.	n.d.	n.d.	1.296	n.d.	n.d.	n.d.	n.d.	n.d.	n.d.	1.039	n.d.	n.d.	n.d.	0.629	n.d.	n.d.	n.d.	0.925	n.d.	n.d.	n.d.	0.864	n.d.	0.641	1.222	n.d.	n.d.	n.d.	n.d.	n.d.	n.d.	n.d.	1.28	n.d.	2.164
8.372	trans-2-(2-Pentenyl)furan	n.d.	n.d.	n.d.	n.d.	n.d.	n.d.	0.629	n.d.	n.d.	n.d.	n.d.	1.329	n.d.	n.d.	n.d.	1.541	n.d.	n.d.	n.d.	1.194	n.d.	n.d.	n.d.	0.601	n.d.	n.d.	n.d.	n.d.	n.d.	n.d.	n.d.	n.d.	n.d.	n.d.	n.d.	n.d.	n.d.	n.d.	n.d.	n.d.
8.549	TRANS-2-PENTEN-1-OL	0.328	n.d.	n.d.	n.d.	n.d.	n.d.	n.d.	n.d.	0.561	0.545	n.d.	n.d.	n.d.	n.d.	n.d.	n.d.	n.d.	0.679	n.d.	n.d.	n.d.	n.d.	n.d.	n.d.	n.d.	n.d.	n.d.	n.d.	n.d.	n.d.	n.d.	n.d.	n.d.	n.d.	n.d.	n.d.	n.d.	n.d.	n.d.	n.d.
8.598	(2R)-3β-Acetoxy-2,3,3aβ,9aβ-tetrahydro-2α-[[(trimethylsilyl)oxy]methyl]-6H-furo[2',3':4,5]oxazolo[3,2-a]pyrimidin-6-one	n.d.	n.d.	n.d.	24.832	n.d.	n.d.	n.d.	n.d.	n.d.	n.d.	2.449	n.d.	n.d.	4.437	n.d.	n.d.	n.d.	n.d.	n.d.	n.d.	n.d.	n.d.	n.d.	n.d.	n.d.	n.d.	n.d.	3.576	n.d.	n.d.	n.d.	n.d.	n.d.	n.d.	n.d.	n.d.	1.026	n.d.	n.d.	n.d.
8.719	CIS-2-PENTEN-1-OL	2.305	3.768	4.086	n.d.	1.934	2.13	2.093	n.d.	3.567	4.324	4.825	n.d.	1.743	3.044	2.8	n.d.	3.283	3.177	2.41	1.37	0.934	2.293	1.41	n.d.	2.885	2.794	2.143	n.d.	1.837	1.551	n.d.	2.857	2.857	1.929	1.786	n.d.	0.864	n.d.	1.286	n.d.
9.467	Hexyl alcohol	n.d.	n.d.	n.d.	n.d.	n.d.	n.d.	0.391	0.602	n.d.	n.d.	n.d.	n.d.	0.593	n.d.	n.d.	0.624	n.d.	n.d.	n.d.	n.d.	0.688	1.328	1.052	n.d.	n.d.	n.d.	n.d.	n.d.	0.674	0.793	n.d.	n.d.	n.d.	n.d.	n.d.	n.d.	n.d.	n.d.	n.d.	n.d.
10.296	2-Nonanone	0.141	n.d.	n.d.	n.d.	n.d.	n.d.	0.313	n.d.	n.d.	n.d.	n.d.	1.126	n.d.	n.d.	n.d.	n.d.	n.d.	n.d.	0.791	0.724	0.43	0.559	0.779	n.d.	n.d.	0.459	0.694	n.d.	0.49	0.882	n.d.	n.d.	n.d.	n.d.	n.d.	n.d.	n.d.	n.d.	n.d.	n.d.
10.392	1-Nonanal	0.391	n.d.	1.25	n.d.	0.752	n.d.	0.412	0.74	1.206	n.d.	n.d.	n.d.	n.d.	n.d.	0.496	0.554	n.d.	n.d.	0.46	n.d.	0.676	n.d.	0.542	0.798	0.698	0.508	0.424	n.d.	0.592	0.721	n.d.	n.d.	n.d.	n.d.	n.d.	n.d.	n.d.	0.307	n.d.	n.d.
11.686	1-Octen-3-ol	0.617	0.353	n.d.	n.d.	n.d.	1.2	0.612	n.d.	0.88	0.834	0.616	n.d.	n.d.	1.26	1.456	n.d.	n.d.	n.d.	n.d.	n.d.	n.d.	n.d.	n.d.	n.d.	1.183	n.d.	n.d.	n.d.	n.d.	n.d.	n.d.	0.617	0.617	n.d.	0.32	n.d.	-0.097	n.d.	n.d.	n.d.
11.771	3-(Methylthio)propionaldehyde	0.133	n.d.	n.d.	n.d.	n.d.	n.d.	n.d.	n.d.	n.d.	n.d.	n.d.	n.d.	n.d.	n.d.	n.d.	n.d.	n.d.	n.d.	n.d.	n.d.	n.d.	n.d.	n.d.	n.d.	n.d.	n.d.	n.d.	n.d.	n.d.	n.d.	n.d.	n.d.	n.d.	n.d.	n.d.	n.d.	n.d.	n.d.	n.d.	n.d.
11.828	Heptan-1-ol	n.d.	n.d.	n.d.	n.d.	n.d.	n.d.	n.d.	n.d.	n.d.	n.d.	n.d.	n.d.	n.d.	n.d.	n.d.	n.d.	n.d.	n.d.	n.d.	n.d.	n.d.	n.d.	0.461	n.d.	n.d.	n.d.	n.d.	n.d.	n.d.	0.727	n.d.	n.d.	n.d.	n.d.	n.d.	n.d.	n.d.	n.d.	n.d.	n.d.
11.947	3-Furaldehyde	n.d.	n.d.	n.d.	n.d.	n.d.	n.d.	n.d.	n.d.	n.d.	n.d.	n.d.	n.d.	n.d.	n.d.	0.305	n.d.	n.d.	n.d.	n.d.	n.d.	n.d.	n.d.	n.d.	n.d.	n.d.	n.d.	n.d.	n.d.	n.d.	n.d.	n.d.	n.d.	n.d.	n.d.	n.d.	n.d.	n.d.	n.d.	n.d.	n.d.
11.95	Furfural	n.d.	n.d.	n.d.	n.d.	n.d.	n.d.	n.d.	n.d.	n.d.	n.d.	n.d.	n.d.	n.d.	n.d.	n.d.	1.452	n.d.	n.d.	n.d.	n.d.	n.d.	n.d.	n.d.	n.d.	n.d.	n.d.	n.d.	n.d.	0.311	2.563	2.996	0.551	0.551	n.d.	n.d.	n.d.	n.d.	1.183	4.194	1.886
12.013	2,4-Heptadienal,(E,E)-	0.108	n.d.	n.d.	n.d.	n.d.	n.d.	n.d.	n.d.	n.d.	n.d.	n.d.	n.d.	0.67	n.d.	n.d.	n.d.	n.d.	n.d.	n.d.	n.d.	n.d.	n.d.	n.d.	n.d.	n.d.	0.772	n.d.	n.d.	1.112	0.981	n.d.	n.d.	n.d.	n.d.	n.d.	n.d.	0.856	n.d.	n.d.	n.d.
13.296	3,5-octadienone,3,5-octadien-2-one	n.d.	n.d.	0.907	n.d.	n.d.	n.d.	n.d.	n.d.	0.905	0.975	1.262	n.d.	n.d.	1.726	n.d.	0.506	3.034	n.d.	n.d.	n.d.	1.974	n.d.	n.d.	0.474	5.192	1.655	n.d.	n.d.	n.d.	n.d.	n.d.	n.d.	n.d.	n.d.	n.d.	n.d.	0.665	n.d.	n.d.	n.d.
13.375	Benzaldehyde	2.489	1.677	1.854	n.d.	4.589	2.805	1.915	2.825	4.894	4.019	4.743	3.799	14.722	3.729	3.493	3.27	1.744	2.539	1.941	1.512	1.959	3.543	3.412	1.966	2.093	2.093	2.004	2.271	2.649	3.794	2.292	10.832	10.832	3.488	5.678	1.392	8.197	3.413	1.96	1.268
13.784	Propanic acid	n.d.	n.d.	n.d.	n.d.	n.d.	n.d.	n.d.	n.d.	n.d.	n.d.	n.d.	n.d.	n.d.	n.d.	n.d.	n.d.	n.d.	n.d.	n.d.	n.d.	n.d.	n.d.	n.d.	n.d.	n.d.	n.d.	n.d.	n.d.	n.d.	n.d.	0.587	n.d.	n.d.	n.d.	n.d.	n.d.	n.d.	n.d.	n.d.	n.d.
14.199	Capryl alcohol	n.d.	n.d.	n.d.	n.d.	n.d.	n.d.	n.d.	n.d.	n.d.	n.d.	n.d.	n.d.	n.d.	n.d.	n.d.	n.d.	n.d.	n.d.	n.d.	n.d.	0.301	n.d.	n.d.	n.d.	n.d.	n.d.	n.d.	n.d.	n.d.	n.d.	n.d.	n.d.	n.d.	n.d.	n.d.	n.d.	n.d.	n.d.	n.d.	n.d.
14.464	3,5-OCTADIEN-2-ONE	0.419	1.722	n.d.	n.d.	0.967	0.834	0.358	n.d.	0.873	2.23	n.d.	n.d.	4.298	0.74	0.699	n.d.	n.d.	1.791	1.101	n.d.	n.d.	1.678	1.61,1.296	n.d.	n.d.	1.191	0.893	n.d.	3.359	1.414	n.d.	0.587	0.587	n.d.	n.d.	n.d.	n.d.	n.d.	n.d.	n.d.
14.813	FEMA 3766	n.d.	n.d.	n.d.	n.d.	n.d.	n.d.	n.d.	n.d.	n.d.	n.d.	n.d.	n.d.	n.d.	n.d.	0.308	n.d.	n.d.	n.d.	n.d.	n.d.	n.d.	n.d.	n.d.	n.d.	n.d.	n.d.	n.d.	n.d.	n.d.	n.d.	n.d.	n.d.	n.d.	n.d.	n.d.	n.d.	n.d.	n.d.	n.d.	n.d.
15.104	2-Undecanone	n.d.	n.d.	n.d.	n.d.	n.d.	n.d.	n.d.	0.119	n.d.	n.d.	n.d.	n.d.	n.d.	n.d.	n.d.	n.d.	n.d.	n.d.	n.d.	0.165	n.d.	n.d.	n.d.	0.164	n.d.	n.d.	n.d.	n.d.	n.d.	n.d.	n.d.	n.d.	n.d.	n.d.	n.d.	n.d.	n.d.	n.d.	n.d.	n.d.
15.222	2,6-DIMETHYLCYCLOHEXANOL	n.d.	n.d.	0.707	n.d.	1.119	n.d.	n.d.	n.d.	n.d.	n.d.	n.d.	n.d.	n.d.	n.d.	n.d.	n.d.	n.d.	n.d.	n.d.	n.d.	n.d.	n.d.	n.d.	n.d.	n.d.	n.d.	n.d.	n.d.	n.d.	n.d.	n.d.	n.d.	n.d.	n.d.	n.d.	n.d.	n.d.	n.d.	n.d.	n.d.
15.617	Butanic acid	n.d.	n.d.	n.d.	n.d.	n.d.	n.d.	n.d.	n.d.	n.d.	n.d.	n.d.	n.d.	n.d.	n.d.	n.d.	n.d.	n.d.	n.d.	n.d.	n.d.	n.d.	n.d.	n.d.	n.d.	n.d.	n.d.	n.d.	n.d.	n.d.	n.d.	0.274	n.d.	n.d.	n.d.	n.d.	n.d.	n.d.	n.d.	n.d.	n.d.
15.641	BETA-CYCLOCITRAL	n.d.	n.d.	n.d.	n.d.	n.d.	n.d.	n.d.	0.244	n.d.	n.d.	n.d.	n.d.	n.d.	n.d.	n.d.	0.252	n.d.	n.d.	n.d.	n.d.	n.d.	n.d.	n.d.	n.d.	n.d.	n.d.	n.d.	n.d.	n.d.	n.d.	n.d.	n.d.	n.d.	n.d.	n.d.	n.d.	n.d.	n.d.	n.d.	n.d.
15.716	gamma-Butyrolactone	n.d.	n.d.	n.d.	n.d.	n.d.	n.d.	n.d.	n.d.	n.d.	n.d.	n.d.	n.d.	n.d.	n.d.	n.d.	n.d.	n.d.	n.d.	n.d.	n.d.	n.d.	n.d.	n.d.	n.d.	n.d.	n.d.	n.d.	n.d.	n.d.	n.d.	0.219	n.d.	n.d.	n.d.	n.d.	n.d.	n.d.	n.d.	n.d.	n.d.
16.034	Phenylacetaldehyde	n.d.	n.d.	n.d.	n.d.	n.d.	n.d.	n.d.	0.667	n.d.	n.d.	n.d.	n.d.	n.d.	n.d.	n.d.	0.571	n.d.	n.d.	n.d.	n.d.	n.d.	n.d.	n.d.	0.573	n.d.	n.d.	n.d.	n.d.	n.d.	n.d.	0.559	n.d.	n.d.	n.d.	n.d.	n.d.	n.d.	n.d.	n.d.	n.d.
16.082	MENTHOL	n.d.	n.d.	0.545	n.d.	n.d.	n.d.	n.d.	n.d.	n.d.	n.d.	n.d.	n.d.	n.d.	n.d.	n.d.	n.d.	n.d.	n.d.	n.d.	n.d.	n.d.	n.d.	n.d.	n.d.	n.d.	n.d.	n.d.	n.d.	n.d.	n.d.	n.d.	n.d.	n.d.	n.d.	n.d.	n.d.	n.d.	n.d.	n.d.	n.d.
16.443	Furfuryl alcohol	n.d.	n.d.	n.d.	n.d.	n.d.	n.d.	n.d.	n.d.	n.d.	n.d.	n.d.	n.d.	n.d.	n.d.	n.d.	n.d.	n.d.	n.d.	n.d.	n.d.	n.d.	n.d.	n.d.	n.d.	n.d.	n.d.	n.d.	n.d.	n.d.	0.456	n.d.	n.d.	n.d.	n.d.	n.d.	n.d.	n.d.	n.d.	0.553	n.d.
16.664	PRISTANE	0.111	n.d.	n.d.	n.d.	n.d.	n.d.	n.d.	0.933	n.d.	n.d.	n.d.	0.637	n.d.	n.d.	n.d.	0.599	n.d.	n.d.	n.d.	0.27	n.d.	n.d.	n.d.	0.232	n.d.	n.d.	n.d.	n.d.	n.d.	n.d.	0.254	n.d.	n.d.	n.d.	n.d.	n.d.	n.d.	n.d.	n.d.	n.d.
16.716	Isovaleric acid	n.d.	n.d.	0.757	n.d.	n.d.	1.131	0.677	1.201	n.d.	n.d.	1.373	1.065	n.d.	n.d.	1.188	n.d.	n.d.	n.d.	1.271	n.d.	0.795	n.d.	1.613	n.d.	n.d.	n.d.	n.d.	n.d.	n.d.	n.d.	n.d.	n.d.	n.d.	1.112	5.647	2.674	n.d.	n.d.	3.319	n.d.
17.496	m-Phthalaldehyde	n.d.	n.d.	n.d.	n.d.	n.d.	n.d.	n.d.	n.d.	n.d.	n.d.	n.d.	0.793	n.d.	n.d.	n.d.	n.d.	n.d.	n.d.	n.d.	n.d.	n.d.	n.d.	n.d.	n.d.	n.d.	n.d.	n.d.	n.d.	n.d.	n.d.	n.d.	n.d.	n.d.	n.d.	n.d.	n.d.	n.d.	n.d.	n.d.	n.d.
17.528	3-Ethylbenzaldehyde	0.154	n.d.	n.d.	n.d.	n.d.	n.d.	n.d.	0.532	n.d.	n.d.	n.d.	n.d.	n.d.	n.d.	n.d.	1.051	n.d.	n.d.	n.d.	0.282	n.d.	n.d.	n.d.	0.263	n.d.	n.d.	n.d.	n.d.	n.d.	n.d.	n.d.	n.d.	n.d.	n.d.	n.d.	n.d.	n.d.	n.d.	n.d.	n.d.
19.494	Octadecane	0.218	n.d.	n.d.	n.d.	n.d.	n.d.	n.d.	n.d.	n.d.	n.d.	n.d.	n.d.	n.d.	n.d.	n.d.	n.d.	n.d.	n.d.	n.d.	n.d.	n.d.	n.d.	n.d.	n.d.	n.d.	n.d.	n.d.	n.d.	n.d.	n.d.	n.d.	n.d.	n.d.	n.d.	n.d.	n.d.	n.d.	n.d.	n.d.	n.d.
21.059	Benzyl alcohol	n.d.	n.d.	n.d.	n.d.	n.d.	n.d.	n.d.	n.d.	n.d.	n.d.	n.d.	0.095	n.d.	n.d.	n.d.	n.d.	n.d.	n.d.	n.d.	0.283	n.d.	n.d.	n.d.	n.d.	n.d.	n.d.	n.d.	0.507	n.d.	n.d.	n.d.	n.d.	n.d.	n.d.	n.d.	n.d.	n.d.	n.d.	n.d.	n.d.
21.794	Phenylethy Alcohol	n.d.	n.d.	1.735	n.d.	n.d.	n.d.	n.d.	0.145	n.d.	n.d.	n.d.	n.d.	n.d.	n.d.	n.d.	0.138	n.d.	n.d.	n.d.	n.d.	n.d.	n.d.	n.d.	n.d.	n.d.	n.d.	n.d.	0.286	n.d.	n.d.	0.259	n.d.	n.d.	n.d.	n.d.	n.d.	n.d.	n.d.	n.d.	n.d.
22.341	Irisone	n.d.	n.d.	n.d.	n.d.	n.d.	n.d.	n.d.	n.d.	n.d.	n.d.	n.d.	0.055	n.d.	n.d.	n.d.	0.085	n.d.	n.d.	n.d.	n.d.	n.d.	n.d.	n.d.	n.d.	n.d.	n.d.	n.d.	n.d.	n.d.	n.d.	n.d.	n.d.	n.d.	n.d.	n.d.	n.d.	n.d.	n.d.	n.d.	n.d.
22.921	2-Acetyl pyrrole	n.d.	n.d.	n.d.	n.d.	n.d.	n.d.	n.d.	n.d.	n.d.	n.d.	n.d.	n.d.	n.d.	n.d.	n.d.	0.036	n.d.	n.d.	n.d.	n.d.	n.d.	n.d.	n.d.	n.d.	n.d.	n.d.	n.d.	n.d.	n.d.	n.d.	n.d.	n.d.	n.d.	n.d.	n.d.	n.d.	n.d.	n.d.	n.d.	n.d.
23.557	Phenol	n.d.	n.d.	n.d.	n.d.	n.d.	n.d.	n.d.	0.187	n.d.	n.d.	n.d.	0.241	n.d.	n.d.	n.d.	0.223	n.d.	n.d.	n.d.	0.146	n.d.	n.d.	n.d.	0.316	n.d.	n.d.	n.d.	0.727	n.d.	n.d.	0.46	n.d.	n.d.	n.d.	n.d.	n.d.	n.d.	n.d.	n.d.	n.d.
26.986	2-Oxohexamethylenimine	n.d.	n.d.	n.d.	n.d.	n.d.	n.d.	n.d.	0.103	n.d.	n.d.	n.d.	n.d.	n.d.	n.d.	n.d.	n.d.	n.d.	n.d.	n.d.	0.2	n.d.	n.d.	n.d.	n.d.	n.d.	n.d.	n.d.	n.d.	n.d.	n.d.	n.d.	n.d.	n.d.	n.d.	n.d.	n.d.	n.d.	n.d.	n.d.	n.d.
29.707	DIHYDROACTINIDIOLIDE	n.d.	n.d.	n.d.	n.d.	n.d.	n.d.	n.d.	n.d.	n.d.	n.d.	n.d.	0.091	n.d.	n.d.	n.d.	n.d.	n.d.	n.d.	n.d.	n.d.	n.d.	n.d.	n.d.	n.d.	n.d.	n.d.	n.d.	n.d.	n.d.	n.d.	n.d.	n.d.	n.d.	n.d.	n.d.	n.d.	n.d.	n.d.	n.d.	n.d.
29.71	(2,6,6-Trimethyl-2-hydroxycyclohexylidene)acetic acid lactone	n.d.	n.d.	n.d.	n.d.	n.d.	n.d.	n.d.	n.d.	n.d.	n.d.	n.d.	n.d.	n.d.	n.d.	n.d.	0.094	n.d.	n.d.	n.d.	n.d.	n.d.	n.d.	n.d.	n.d.	n.d.	n.d.	n.d.	n.d.	n.d.	n.d.	n.d.	n.d.	n.d.	n.d.	n.d.	n.d.	n.d.	n.d.	n.d.	n.d.
30.137	Diethyl phthalate	n.d.	n.d.	n.d.	n.d.	n.d.	n.d.	n.d.	n.d.	n.d.	n.d.	n.d.	n.d.	n.d.	n.d.	n.d.	0.043	n.d.	n.d.	n.d.	0.628	n.d.	n.d.	n.d.	n.d.	n.d.	n.d.	n.d.	n.d.	n.d.	n.d.	0.328	n.d.	n.d.	n.d.	n.d.	n.d.	n.d.	n.d.	n.d.	n.d.
30.469	2,3-Dihydrobenzofuran	n.d.	n.d.	n.d.	n.d.	n.d.	n.d.	n.d.	n.d.	n.d.	n.d.	n.d.	0.126	n.d.	n.d.	n.d.	0.147	n.d.	n.d.	n.d.	0.124	n.d.	n.d.	n.d.	n.d.	n.d.	n.d.	n.d.	n.d.	n.d.	n.d.	n.d.	n.d.	n.d.	n.d.	n.d.	n.d.	n.d.	n.d.	n.d.	n.d.
30.614	1,4:3,6-Dianhydro-.alpha.-d-glucopyranose	n.d.	n.d.	n.d.	n.d.	n.d.	n.d.	n.d.	0.098	n.d.	n.d.	n.d.	0.058	n.d.	n.d.	n.d.	n.d.	n.d.	n.d.	n.d.	0.115	n.d.	n.d.	n.d.	0.104	n.d.	n.d.	n.d.	n.d.	n.d.	n.d.	n.d.	n.d.	n.d.	n.d.	n.d.	n.d.	n.d.	n.d.	n.d.	n.d.
31.769	1,2-DIPHENYLCYCLOPROPANE	n.d.	n.d.	n.d.	n.d.	n.d.	n.d.	n.d.	n.d.	n.d.	n.d.	n.d.	n.d.	n.d.	n.d.	n.d.	n.d.	n.d.	n.d.	n.d.	n.d.	n.d.	n.d.	n.d.	0.051	n.d.	n.d.	n.d.	n.d.	n.d.	n.d.	n.d.	n.d.	n.d.	n.d.	n.d.	n.d.	n.d.	n.d.	n.d.	n.d.
n.d.: not detected
